# Supplementary material for: Transcriptome profiling analysis of sex-based differentially expressed mRNAs and lncRNAs in the brains of mature zebrafish (Danio rerio)
Source: BMC Genomics. 2019 Nov 8;20:830. doi: 10.1186/s12864-019-6197-9 (PMC6842217; doi:10.1186/s12864-019-6197-9)
Supplement: Supplementary file 1 — Additional file 1. The raw data files. [file 12864_2019_6197_MOESM1_ESM.xlsx]

## Sheet: Sheet1
			The raw data files
Raw data ID	tissue	Gender	Read file name	Sequence	Bases(Sequenc*150)	%GC
F-b-1_R1	Brain	Female	forward_paired_S514_03A_CHG022888-L1-F-b-1-ACTTGA_L004_R1_fastq	34872944	5230941600	43
F-b-2_R1	Brain	Female	forward_paired_S514_03A_CHG022892-L5-F-b-2-GATCAG_L008_R1.fastq	32223361	4833504150	44
F-b-3_R1	Brain	Female	forward_paired_S514_03A_CHG022888-L1-F-b-3-TAGCTT_L004_R1.fastq	37300230	5595034500	44
F-b-1_R2	Brain	Female	reverse_paired_S514_03A_CHG022888-L1-F-b-1-ACTTGA_L004_R2.fastq	34872944	5230941600	43
F-b-2_R2	Brain	Female	reverse_paired_S514_03A_CHG022892-L5-F-b-2-GATCAG_L008_R2.fastq	32223361	4833504150	43
F-b-3_R2	Brain	Female	reverse_paired_S514_03A_CHG022888-L1-F-b-3-TAGCTT_L004_R2.fastq	37300230	5595034500	43
M-b-1_R1	Brain	Male	forward_paired_S514_03B_CHG022895-L8-M-b-1-CGATGT_L004_R1.fastq	27526762	4129014300	43
M-b-2_R1	Brain	Male	forward_paired_S514_03B_CHG022895-L8-M-b-2-TTAGGC_L004_R1.fastq	24532541	3679881150	44
M-b-3_R1	Brain	Male	forward_paired_S514_03B_CHG022895-L8-M-b-3-TGACCA_L004_R1.fastq	25511585	3826737750	45
M-b-1_R2	Brain	Male	reverse_paired_S514_03B_CHG022895-L8-M-b-1-CGATGT_L004_R2.fastq	27526762	4129014300	43
M-b-2_R2	Brain	Male	reverse_paired_S514_03B_CHG022895-L8-M-b-2-TTAGGC_L004_R2.fastq	24532541	3679881150	43
M-b-3_R2	Brain	Male	reverse_paired_S514_03B_CHG022895-L8-M-b-3-TGACCA_L004_R2.fastq	25511585	3826737750	44
Total					54590226900
