# Supplementary material for: Transcriptome profiling analysis of sex-based differentially expressed mRNAs and lncRNAs in the brains of mature zebrafish (Danio rerio)
Source: BMC Genomics. 2019 Nov 8;20:830. doi: 10.1186/s12864-019-6197-9 (PMC6842217; doi:10.1186/s12864-019-6197-9)
Supplement: Supplementary file 3 — Additional file 3. Differentially expressed lnRNAs in the brains of male and female zebrafish. [file 12864_2019_6197_MOESM3_ESM.xlsx]

## Sheet: Sheet1
Differentially expressed lnRNAs in the brains of male and female zebrafish
test_id	gene_id	gene	locus	sample_1	sample_2	status	value_1	value_2	log2(fold_change)	test_stat	p_value
XLOC_043835	XLOC_043835	-	chr5:41744010-41745149	female	male	OK	237.829	18.2627	-3.70295	-2.57186	0.00255
XLOC_038407	XLOC_038407	-	chr3:20889889-20890877	female	male	OK	56.6683	5.5878	-3.34219	-1.85559	0.031
XLOC_020814	XLOC_020814	-	chr19:17458973-17459464	female	male	OK	217.116	21.8824	-3.31062	-2.25427	0.04015
XLOC_049530	XLOC_049530	-	chr7:56160848-56163552	female	male	OK	142.635	15.1062	-3.23912	-1.5299	0.03055
XLOC_020661	XLOC_020661	-	chr19:9354693-9356382	female	male	OK	92.7293	10.1291	-3.19452	-1.91074	0.0401
XLOC_046268	XLOC_046268	-	chr6:9650891-9651332	female	male	OK	315.332	44.0771	-2.83877	-2.82424	0.0378
XLOC_044377	XLOC_044377	-	chr5:71149753-71162086	female	male	OK	447.305	62.9099	-2.8299	-2.02087	0.044
XLOC_023087	XLOC_023087	-	chr2:31617390-31623697	female	male	OK	49.0523	7.08195	-2.7921	-0.962419	0.0258
XLOC_010471	XLOC_010471	-	chr14:23294334-23295566	female	male	OK	589.078	100.46	-2.55184	-2.20866	0.0002
XLOC_034881	XLOC_034881	-	chr25:2991444-2992176	female	male	OK	236.798	46.8621	-2.33717	-1.58276	0.01295
XLOC_056280	XLOC_056280	-	chrUn_KN150172v1:10170-10668	female	male	OK	430.394	86.5804	-2.31355	-1.29377	0.0496
XLOC_014975	XLOC_014975	-	chr16:48712545-48729543	female	male	OK	106.804	147.218	-2.28475	-1.91012	0.00325
XLOC_053987	XLOC_053987	-	chr9:32259648-32262203	female	male	OK	47.653	10.6449	-2.1624	-1.47429	0.01675
XLOC_056169	XLOC_056169	-	chrUn_KN150103v1:1249-2053	female	male	OK	961.027	225.918	-2.08877	-1.3614	0.01365
XLOC_018107	XLOC_018107	-	chr17:24653575-24656016	female	male	OK	141.077	33.5412	-2.07247	-1.41332	0.01625
XLOC_030128	XLOC_030128	-	chr22:24451902-24454348	female	male	OK	94.8939	23.9566	-1.98589	-1.78752	0.00215
XLOC_046264	XLOC_046264	-	chr6:9598909-9625657	female	male	OK	1436.69	365.378	-1.97529	-2.92898	0.00015
XLOC_046655	XLOC_046655	-	chr6:30118354-30120167	female	male	OK	166.017	42.346	-1.97103	-1.53762	0.011
XLOC_023934	XLOC_023934	-	chr2:10693142-10750547	female	male	OK	171.125	43.8591	-1.9641	-1.71371	0.01605
XLOC_051035	XLOC_051035	-	chr7:67638452-67741899	female	male	OK	118.841	30.729	-1.95136	-1.34074	0.03855
XLOC_031974	XLOC_031974	-	chr23:28162716-28165080	female	male	OK	312.249	87.9845	-1.82737	-1.36681	0.01825
XLOC_030753	XLOC_030753	-	chr22:11060945-11061272	female	male	OK	2877.46	816.47	-1.81733	-1.66951	0.041
XLOC_043620	XLOC_043620	-	chr5:31375274-31382222	female	male	OK	184.247	52.3671	-1.81491	-1.62425	0.01585
XLOC_043250	XLOC_043250	-	chr5:16082283-16083083	female	male	OK	331.397	96.8768	-1.77434	-1.30324	0.0274
XLOC_017251	XLOC_017251	-	chr17:37670510-37671492	female	male	OK	372.342	111.837	-1.73523	-1.49376	0.01255
XLOC_027997	XLOC_027997	-	chr21:32311853-32312662	female	male	OK	1063.31	321.726	-1.72466	-1.68643	0.00235
XLOC_023295	XLOC_023295	-	chr2:42868901-42870440	female	male	OK	125.325	38.6848	-1.69583	-1.45077	0.0155
XLOC_035293	XLOC_035293	-	chr25:19785225-19838618	female	male	OK	3083.06	1021.67	-1.59344	-2.98748	0.0125
XLOC_032298	XLOC_032298	-	chr23:44169839-44175661	female	male	OK	51.1344	429.508	1.59869	3.26249	0.0411
XLOC_055264	XLOC_055264	-	chr9:42933844-42939210	female	male	OK	10.5675	32.555	1.62325	1.28029	0.02155
XLOC_012625	XLOC_012625	-	chr15:36635815-36640614	female	male	OK	22.014	68.5379	1.63848	1.50744	0.00885
XLOC_001332	XLOC_001332	-	chr1:7449984-7457362	female	male	OK	21.5732	68.6207	1.6694	1.34168	0.02085
XLOC_038941	XLOC_038941	-	chr3:42254227-42256796	female	male	OK	123.458	415.947	1.75238	1.95096	0.00115
XLOC_004985	XLOC_004985	-	chr11:38600939-38601149	female	male	OK	1192.8	4955.51	2.05469	1.34476	0.0476
XLOC_015795	XLOC_015795	-	chr16:28788022-28790880	female	male	OK	42.2716	185.256	2.13176	1.01447	0.03305
XLOC_054512	XLOC_054512	-	chr9:3405392-3406670	female	male	OK	13.1547	63.0258	2.26036	1.40312	0.0469
XLOC_055914	XLOC_055914	-	chrUn_KN149910v1:110293-112277	female	male	OK	89.8377	444.857	2.30795	4.30559	0.03545
XLOC_040153	XLOC_040153	-	chr4:37296921-37297293	female	male	OK	108.181	595.955	2.46175	1.20853	0.03245
XLOC_038516	XLOC_038516	-	chr3:25989342-25989841	female	male	OK	179.657	994.376	2.46855	2.02697	0.02155
XLOC_039186	XLOC_039186	-	chr3:58564409-58565075	female	male	OK	20.9802	125.515	2.58076	1.75614	0.0414
XLOC_020760	XLOC_020760	-	chr19:14263924-14265504	female	male	OK	4.44937	29.8001	2.74365	1.39333	0.0474
XLOC_038518	XLOC_038518	-	chr3:25990690-25991467	female	male	OK	116.24	781.026	2.74826	2.25196	0.00035
XLOC_004569	XLOC_004569	-	chr11:14098307-14098777	female	male	OK	31.676	215.901	2.76891	1.95185	0.0421
XLOC_054431	XLOC_054431	-	chr9:703384-705252	female	male	OK	63.9103	454.181	2.82915	1.34883	0.0305
XLOC_003584	XLOC_003584	-	chr10:8040893-8074754	female	male	OK	33.6557	255.6	2.92496	2.13856	0.0256
XLOC_056135	XLOC_056135	-	chrUn_KN150086v1:1298-1624	female	male	OK	323.521	3010.8	3.21822	3.09503	0.0128
XLOC_009285	XLOC_009285	-	chr13:11879739-11885371	female	male	OK	29.0214	302.912	3.38371	2.76376	0.0001
XLOC_038764	XLOC_038764	-	chr3:34139079-34149813	female	male	OK	23.8111	291.345	3.61302	2.96736	5e-05
XLOC_030804	XLOC_030804	-	chr22:13441265-13566224	female	male	OK	42.6688	578.297	3.76056	0.906576	0.03765
XLOC_008019	XLOC_008019	-	chr12:48960587-48964182	female	male	OK	45.6898	1978.8	5.43661	2.59098	0.0012
